# Supplementary material for: The impact of ischemic reperfusion injury on contralateral kidneys and the determinants of renal prognosis after robot-assisted partial nephrectomy
Source: PLoS One. 2025 Apr 15;20(4):e0321769. doi: 10.1371/journal.pone.0321769 (PMC11999104; doi:10.1371/journal.pone.0321769)
Supplement: S2 File — (XLSX) [file pone.0321769.s002.xlsx]

## Sheet: Background
No.	BMI	Resected	CVD	DM	HT	smoking	RAS-i	statin	Tumore diameter	RNS	Pre sBP	Pre dBP	BUN	crea	Hb	PreeGFR	1M eGFR	ΔeGFR	WIT	bleeding bolume	Resected weight
1	28.1	L	1	1	1	1	1	1	31	6	108	48	10	0.64	13.8	92.6	94.2	1.72786	13	20	13
2	22.6	R	0	0	0	0	0	1	36	7	132	69	13	0.65	12.1	67.3	50.8	-24.5171	18	11	19
3	27.7	R	0	0	0	1	0	0	36	7	127	78	17	0.7	15.2	87.3	80.9	-7.33104	23	5	47
4	26	L	0	0	0	1	0	0	28	7	140	76	13	0.85	14.6	69.9	66.5	-4.86409	21	30	17
5	26.9	L	0	0	0	0	0	0	26	9	112	74	9	0.75	14	89.7	81.4	-9.25307	18	35	14
6	23	L	0	0	0	0	0	0	33	8	114	62	18	0.77	11.3	54.9	54.9	0	20	32	9
7	23.6	L	0	0	1	0	1	0	24	7	146	79	15	0.57	14	79.7	82.8	3.88959	11	5	8
8	24.7	R	0	0	1	1	1	0	31	7	129	73	20	1.03	13.9	55.7	45.3	-18.6715	15	115	29
9	24.6	L	1	0	0	1	0	1	18	9	134	90	13	0.54	13.3	83.5	85.2	2.03593	13	6	2
10	25.3	R	0	0	1	1	1	0	24	8	141	79	17	0.76	16.2	77.1	71.9	-6.74449	15	5	7
11	19	L	0	0	1	0	1	1	21	7	138	67	13	0.61	12	70.5	65.8	-6.66667	13	5	5
12	30.4	L	0	0	0	0	0	1	20	8	142	79	15	0.88	14.1	63	47	-25.3968	21	12	7
13	25.2	L	0	0	1	1	1	0	32	7	111	60	18	0.69	16.5	86.4	77.7	-10.0694	15	13	27
14	26.9	R	0	0	1	0	1	0	17	7	130	79	17	0.79	14.7	81.2	69.2	-14.7783	12	5	5
15	23.6	L	0	0	1	0	0	0	28	9	150	88	11	0.64	14.7	99.6	91.7	-7.93173	17	10	19
16	26.6	L	0	1	0	1	0	0	23	6	127	88	16	0.81	14.1	69.2	56.2	-18.7861	14	10	10
17	25.4	L	0	0	0	0	0	0	33	8	136	93	11	0.81	15.6	72.2	61.3	-15.097	13	5	12
18	26.4	L	0	0	0	0	0	0	21	6	133	96	19	0.89	15.3	62.2	65.8	5.78778	12	19	5
19	24.2	R	0	0	0	0	0	0	33	8	105	66	22	0.88	15.5	75.8	68.9	-9.1029	13	20	12
20	37	L	0	0	1	0	1	0	25	5	117	85	11	0.72	15.8	88.9	78.2	-12.036	11	105	12
21	20.7	R	0	0	1	1	1	0	22	6	134	79	10	0.89	15.5	64.8	59	-8.95062	11	5	9
22	24.4	R	0	0	0	0	0	0	15	8	128	82	12	0.66	13	65.7	57.1	-13.0898	18	14	4
23	27.5	R	1	0	1	0	1	1	30	7	135	64	37	1.42	10.3	30.4	24.9	-18.0921	17	10	9

## Sheet: Total data
No.	BW	BMI	Resected	CVD	DM	HT	smoking	RAS-i	statin	Tumore diameter	RNS	sBP	dBP	Hb	albumin	BUN	crea	eGFR	≧90	60 <90	30 <60	15 <30	<15	Uric acid	Total cholesterol	LDL-cholesterol	HDL-cholesterol	Triglycerides	Pre eGFR	1M eGFR	ΔeGFR	WIT	bleeding volume	resected weight	Resected kidney NGAL pre	Resected kidneyNGALpost 30min	Resected kidney NGAL60min	Resected kidney NGAL6h	Resected kidneyNGAL24h	NGALResected kidney AUC(0-60)	NGALResected kidney AUC(0-6h)	NGALResected kidney AUC(0-24h)	Resected kidneyΔNGAL post 30min	Resected kidneyΔNGAL post 60min	Resected kidneyΔNGAL post 6h	Resected kidneyΔNGAL post 24h	ΔNGALResected kidney AUC(0-60)	ΔNGALResected kidney AUC(0-6h)	ΔNGALResected kidney AUC(0-24h)
1	80.2	28.1	L	1	1	1	1	1	1	31	6	108	48	13.8	4.4	10	0.64	92.6	1					6.9	131				92.6	94.2	1.72786	13	20	13	4.1	49.6	36.8	13.9	22.6	2040	9645	29355	1109.76	419.231	239.024	451.22	39581.1	138319	511051
2	48.8	22.6	R	0	0	0	0	0	1	36	7	132	69	12.1	4	13	0.65	67.3		1				5.4	167				67.3	50.8	-24.5171	18	11	19	0.7	16.5	5.2	12.2	28.2	573	3183	24999	2257.14	642.857	1642.86	3928.57	77357.1	420214	3.42879e+06
3	67.6	27.7	R	0	0	0	1	0	0	36	7	127	78	15.2	4.7	17	0.7	87.3		1				5.5	210				87.3	80.9	-7.33104	23	5	47	5.4	24.9	118.9	14.7	49.7	2530.5	22570.5	57346.5	361.111	1158.16	172.222	820.37	28205.8	227764	763764
4	68.4	26	L	0	0	0	1	0	0	28	7	140	76	14.6	4.5	13	0.85	69.9		1				4.9	267				69.9	66.5	-4.86409	21	30	17	0	22.4	2.8	3.1	18.9	714	1599	13479	#DIV/0!	#DIV/0!	#DIV/0!	#DIV/0!	#DIV/0!	#DIV/0!	#DIV/0!
5	78.4	26.9	L	0	0	0	0	0	0	26	9	112	74	14	4.5	9	0.75	89.7		1				7.9	276				89.7	81.4	-9.25307	18	35	14	0	23.8	4.5	3.5	2.6	781.5	1981.5	5275.5	#DIV/0!	#DIV/0!	#DIV/0!	#DIV/0!	#DIV/0!	#DIV/0!	#DIV/0!
6	54.6	23	L	0	0	0	0	0	0	33	8	114	62	11.3	4.1	18	0.77	54.9			1			5.1	221				54.9	54.9	0	20	32	9	6.2	5.9	11.9	3.7	14.1	355.5	2695.5	12307.5	-4.83871	91.9355	-40.3226	127.419	1233.87	8975.81	56008.1
7	58	23.6	L	0	0	1	0	1	0	24	7	146	79	14	4.2	15	0.57	79.7		1				3.7	216				79.7	82.8	3.88959	11	5	8	1	12.1	5.4	2.6	2.7	444	1644	4506	1110	440	160	170	39900	129900	308100
8	64.5	24.7	R	0	0	1	1	1	0	31	7	129	73	13.9	4.4	20	1.03	55.7			1			7.4	239				55.7	45.3	-18.6715	15	115	29	0	61.8	40.1	7.1	14.2	2455.5	9535.5	21037.5	#DIV/0!	#DIV/0!	#DIV/0!	#DIV/0!	#DIV/0!	#DIV/0!	#DIV/0!
9	51.4	24.6	L	1	0	0	1	0	1	18	9	134	90	13.3	4.1	13	0.54	83.5		1				5.5	206				83.5	85.2	2.03593	13	6	2	0	0.3	0.5	6.1	3.2	16.5	1006.5	6028.5	#DIV/0!	#DIV/0!	#DIV/0!	#DIV/0!	#DIV/0!	#DIV/0!	#DIV/0!
10	68.6	25.3	R	0	0	1	1	1	0	24	8	141	79	16.2	4.7	17	0.76	77.1		1				6.4	205				77.1	71.9	-6.74449	15	5	7	0	15.1	24.1	7.2	38.6	814.5	5509.5	30241.5	#DIV/0!	#DIV/0!	#DIV/0!	#DIV/0!	#DIV/0!	#DIV/0!	#DIV/0!
11	42.8	19	L	0	0	1	0	1	1	21	7	138	67	12	4.1	13	0.61	70.5		1				4.9	189				70.5	65.8	-6.66667	13	5	5	10.9	16.3	11.5	16	14	661.5	4786.5	20986.5	49.5413	5.50459	46.789	28.4404	1568.81	9412.84	50036.7
12	81	30.4	L	0	0	0	0	0	1	20	8	142	79	14.1	4.2	15	0.88	63		1				6	181				63	47	-25.3968	21	12	7	0	26.7	19	12.7	19.7	1086	5841	23337	#DIV/0!	#DIV/0!	#DIV/0!	#DIV/0!	#DIV/0!	#DIV/0!	#DIV/0!
13	63.5	25.2	L	0	0	1	1	1	0	32	7	111	60	16.5	4.5	18	0.69	86.4		1				8.4	195				86.4	77.7	-10.0694	15	13	27	0	0	12.7	19.2	11.8	190.5	4975.5	21715.5	#DIV/0!	#DIV/0!	#DIV/0!	#DIV/0!	#DIV/0!	#DIV/0!	#DIV/0!
14	73.8	26.9	R	0	0	1	0	1	0	17	7	130	79	14.7	4.5	17	0.79	81.2		1				6.3	189				81.2	69.2	-14.7783	12	5	5	0.8	12.8	3.3	5.7	4.7	433.5	1783.5	7399.5	1500	312.5	612.5	487.5	49687.5	188438	782438
15	66.1	23.6	L	0	0	1	0	0	0	28	9	150	88	14.7	4.8	11	0.64	99.6		1				5.1	240				99.6	91.7	-7.93173	17	10	19	0	6.6	1.1	0.7	20.3	214.5	484.5	11824.5	#DIV/0!	#DIV/0!	#DIV/0!	#DIV/0!	#DIV/0!	#DIV/0!	#DIV/0!
16	71.4	26.6	L	0	1	0	1	0	0	23	6	127	88	14.1	4	16	0.81	69.2		1				5.8	192				69.2	56.2	-18.7861	14	10	10	8.8	10.7	14.3	21.4	40.7	535.5	5890.5	39424.5	21.5909	62.5	143.182	362.5	1585.23	32437.5	305506
17	72.7	25.4	L	0	0	0	0	0	0	33	8	136	93	15.6	4.1	11	0.81	72.2		1				5.6	220				72.2	61.3	-15.097	13	5	12	0	0	6.8	15.3	15.2	102	3417	19887	#DIV/0!	#DIV/0!	#DIV/0!	#DIV/0!	#DIV/0!	#DIV/0!	#DIV/0!
18	64.6	26.4	L	0	0	0	0	0	0	21	6	133	96	15.3	4.2	19	0.89	69.1		1				7.2	206				62.2	65.8	5.78778	12	19	5	0	5.2	9.1	2.7	2.4	292.5	2062.5	4816.5	#DIV/0!	#DIV/0!	#DIV/0!	#DIV/0!	#DIV/0!	#DIV/0!	#DIV/0!
19	70.6	24.2	R	0	0	0	0	0	0	33	8	105	66	15.5	4.7	22	0.88	75.8		1				6.4	232				75.8	68.9	-9.1029	13	20	12	0	1.5	2.7	4.9	12.6	85.5	1225.5	10675.5	#DIV/0!	#DIV/0!	#DIV/0!	#DIV/0!	#DIV/0!	#DIV/0!	#DIV/0!
20	100.6	37	L	0	0	1	0	1	0	25	5	117	85	15.8	4.3	11	0.72	88.9		1				6.5	191				88.9	78.2	-12.036	11	105	12	9.3	17.8	13.5	5.6	11.7	736.5	3601.5	12943.5	91.3978	45.1613	-39.7849	25.8065	3419.35	4225.81	-3322.58
21	58.2	20.7	R	0	0	1	1	1	0	22	6	134	79	15.5	4.1	10	0.89	64.8		1				6.1	185				64.8	59	-8.95062	11	5	9	7.8	20.8	22.8	48	48.3	966	11586	63588	166.667	192.308	515.385	519.231	7884.62	114038	672731
22	49.5	24.4	R	0	0	0	0	0	0	15	8	128	82	13	4.1	12	0.66	65.7		1				4.3	194				65.7	57.1	-13.0898	18	14	4	0	0.4	0	40.8	84.3	12	6132	73686	#DIV/0!	#DIV/0!	#DIV/0!	#DIV/0!	#DIV/0!	#DIV/0!	#DIV/0!
23	59.7	27.5	R	1	0	1	0	1	1	30	7	135	64	10.3	4.1	37	1.42	28.5				1		6.2	85				30.4	24.9	-18.0921	17	10	9	9.8	12.3	35	48.8	90.9	894	13464	88902	25.5102	257.143	397.959	827.551	4622.45	102888	764663
[truncated: 160 more columns]

## Sheet: Total data corrected by Cr
No.	BW	BMI	Resected side	CVD	DM	HT	smoking	RAS-i	statin	Tumor size	RNS	Pre sBP	Pre dBP	Hb	albumin	BUN	crea	eGFR	≧90	60 <90	30 <60	15 <30	<15	Uric acid	Total cholesterol	LDL-cholesterol	HDL-cholesterol	Triglycerides	pre eGFR	1M eGFR	ΔeGFR	WIT	Bleeding volume	Resected weight	pre/30/50/6h/24h	pre/30/50/6h/24h NO.	Resected Kidney NGAL ANOVA	Resected KidneyNGAL pre	Resected KidneyNGALpost 30min	Resected KidneyNGAL60min	Resected KidneyNGAL6h	Resected KidneyNGAL24h	Resected Kidney NGAL AUC(0-30)	Resected Kidney NGALAUC(0-60)	Resected Kidney NGAL AUC(0-6h)	Resected Kidney NGAL AUC(0-24h)	Resected KidneyΔNGAL ANOVA	Resected KidneyΔNGAL post 30min	Resected KidneyΔNGAL post 60min
1	80.2	28.1	L	1	1	1	1	1	1	31	6	108	48	13.8	4.4	10	0.64	92.6	1					6.9	131				92.6	94.2	1.72786	13	20	13	pre	0	0.211014	0.211014	3.85093	0.339421	0.148014	0.362994	60.9292	123.784	196.9	472.844	0	1724.97	142.137
2	48.8	22.6	R	0	0	0	0	0	1	36	7	132	69	12.1	4	13	0.65	67.3		1				5.4	167				67.3	50.8	-24.5171	18	11	19	pre	0	0.0436409	0.0436409	1.09562	0.411067	0.280009	0.325485	17.0889	39.6891	143.351	470.317	0	2410.53	841.931
3	67.6	27.7	R	0	0	0	1	0	0	36	7	127	78	15.2	4.7	17	0.7	87.3		1				5.5	210				87.3	80.9	-7.33104	23	5	47	pre	0	0.0402625	0.0402625	43.6842	6.9777	0.0868025	0.238027	655.867	1415.8	2475.47	2650.88	0	108399	603.84
4	68.4	26	L	0	0	0	1	0	0	28	7	140	76	14.6	4.5	13	0.85	69.9		1				4.9	267				69.9	66.5	-4.86409	21	30	17	pre	0	0	0	0.887129	0.181936	0.0477437	0.104276	13.3069	29.3429	63.7949	145.885	0	#DIV/0!	#DIV/0!
5	78.4	26.9	L	0	0	0	0	0	0	26	9	112	74	14	4.5	9	0.75	89.7		1				7.9	276				89.7	81.4	-9.25307	18	35	14	pre	0	0	0	0.392804	0.1868	0.0430398	0.0561919	5.89206	14.5861	49.062	102.647	0	#DIV/0!	#DIV/0!
6	54.6	23	L	0	0	0	0	0	0	33	8	114	62	11.3	4.1	18	0.77	54.9			1			5.1	221				54.9	54.9	0	20	32	9	pre	0	0.119576	0.119576	3.29609	0.717732	0.145041	0.326313	51.235	111.442	240.858	495.39	0	2656.49	500.232
7	58	23.6	L	0	0	1	0	1	0	24	7	146	79	14	4.2	15	0.57	79.7		1				3.7	216				79.7	82.8	3.88959	11	5	8	pre	0	0.0215936	0.0215936	0.572917	0.193202	0.0756254	0.244787	8.91765	20.4094	60.7336	233.756	0	2553.18	794.719
8	64.5	24.7	R	0	0	1	1	1	0	31	7	129	73	13.9	4.4	20	1.03	55.7			1			7.4	239				55.7	45.3	-18.6715	15	115	29	pre	0	0	0	1.11211	0.784122	0.289442	0.152918	16.6817	45.1252	206.16	445.034	0	#DIV/0!	#DIV/0!
9	51.4	24.6	L	1	0	0	1	0	1	18	9	134	90	13.3	4.1	13	0.54	83.5		1				5.5	206				83.5	85.2	2.03593	13	6	2	pre	0	0	0	0.0410959	0.018457	0.142657	0.172786	0.616438	1.50973	25.6768	196.016	0	#DIV/0!	#DIV/0!
10	68.6	25.3	R	0	0	1	1	1	0	24	8	141	79	16.2	4.7	17	0.76	77.1		1				6.4	205				77.1	71.9	-6.74449	15	5	7	pre	0	0	0	0.958122	0.184703	0.0688797	0.330819	14.3718	31.5142	69.5516	285.389	0	#DIV/0!	#DIV/0!
11	42.8	19	L	0	0	1	0	1	1	21	7	138	67	12	4.1	13	0.61	70.5		1				4.9	189				70.5	65.8	-6.66667	13	5	5	pre	0	0.282457	0.282457	4.40541	0.613661	0.377092	0.456026	70.3179	145.604	294.217	744.1	0	1459.68	117.258
12	81	30.4	L	0	0	0	0	0	1	20	8	142	79	14.1	4.2	15	0.88	63		1				6	181				63	47	-25.3968	21	12	7	pre	0	0	0	0.772123	0.614489	0.180834	0.276958	11.5818	32.381	151.68	398.887	0	#DIV/0!	#DIV/0!
13	63.5	25.2	L	0	0	1	1	1	0	32	7	111	60	16.5	4.5	18	0.69	86.4		1				8.4	195				86.4	77.7	-10.0694	15	13	27	pre	0	0	0	0	0.458649	0.259775	0.155652	0	6.87974	114.643	338.974	0	#DIV/0!	#DIV/0!
14	73.8	26.9	R	0	0	1	0	1	0	17	7	130	79	14.7	4.5	17	0.79	81.2		1				6.3	189				81.2	69.2	-14.7783	12	5	5	pre	0	0.00867115	0.00867115	5.54113	0.133549	0.0658123	0.0526788	83.247	168.367	198.271	262.256	0	63803	1440.16
15	66.1	23.6	L	0	0	1	0	0	0	28	9	150	88	14.7	4.8	11	0.64	99.6		1				5.1	240				99.6	91.7	-7.93173	17	10	19	pre	0	0	0	0.150719	0.0162818	0.0173139	0.140048	2.26079	4.76581	9.80516	94.7807	0	#DIV/0!	#DIV/0!
16	71.4	26.6	L	0	1	0	1	0	0	23	6	127	88	14.1	4	16	0.81	69.2		1				5.8	192				69.2	56.2	-18.7861	14	10	10	pre	0	0.117115	0.117115	1.51773	0.492085	0.164249	0.310213	24.5227	54.6699	153.12	409.33	0	1195.93	320.174
17	72.7	25.4	L	0	0	0	0	0	0	33	8	136	93	15.6	4.1	11	0.81	72.2		1				5.6	220				72.2	61.3	-15.097	13	5	12	pre	0	0	0	0	0.204758	0.146763	0.202343	0	3.07136	55.7994	244.316	0	#DIV/0!	#DIV/0!
18	64.6	26.4	L	0	0	0	0	0	0	21	6	133	96	15.3	4.2	19	0.89	69.1		1				7.2	206				62.2	65.8	5.78778	12	19	5	pre	0	0	0	0.146893	0.132171	0.0225583	0.0322104	2.20339	6.38935	29.5988	59.1739	0	#DIV/0!	#DIV/0!
19	70.6	24.2	R	0	0	0	0	0	0	33	8	105	66	15.5	4.7	22	0.88	75.8		1				6.4	232				75.8	68.9	-9.1029	13	20	12	pre	0	0	0	0.164114	0.0728352	0.0260444	0.0741962	2.46171	6.01594	20.8479	74.9778	0	#DIV/0!	#DIV/0!
20	100.6	37	L	0	0	1	0	1	0	25	5	117	85	15.8	4.3	11	0.72	88.9		1				6.5	191				88.9	78.2	-12.036	11	105	12	pre	0	0.168448	0.168448	25.7971	0.263209	0.0735487	0.211765	389.483	780.388	830.902	984.971	0	15214.6	56.2557
21	58.2	20.7	R	0	0	1	1	1	0	22	6	134	79	15.5	4.1	10	0.89	64.8		1				6.1	185				64.8	59	-8.95062	11	5	9	pre	0	0.0903405	0.0903405	37.8182	1.51294	0.439038	0.343601	568.628	1158.59	1451.39	1874.02	0	41761.8	1574.71
22	49.5	24.4	R	0	0	0	0	0	0	15	8	128	82	13	4.1	12	0.66	65.7		1				4.3	194				65.7	57.1	-13.0898	18	14	4	pre	0	0	0	0.0806452	0	0.483126	2.9079	1.20968	2.41935	74.8883	1906.04	0	#DIV/0!	#DIV/0!
23	59.7	27.5	R	1	0	1	0	1	1	30	7	135	64	10.3	4.1	37	1.42	28.5				1		6.2	85				30.4	24.9	-18.0921	17	10	9	pre	0	1.14889	1.14889	6.54255	2.96862	2.65073	2.95995	115.372	258.039	1100.94	4130.71	0	469.469	158.391
																																			post 30m	1	3.85093										1724.97
																																			post 30m	1	1.09562										2410.53
																																			post 30m	1	43.6842										108399
																																			post 30m	1	0.887129										#DIV/0!
																																			post 30m	1	0.392804										#DIV/0!
																																			post 30m	1	3.29609										2656.49
																																			post 30m	1	0.572917										2553.18
																																			post 30m	1	1.11211										#DIV/0!
																																			post 30m	1	0.0410959										#DIV/0!
																																			post 30m	1	0.958122										#DIV/0!
																																			post 30m	1	4.40541										1459.68
																																			post 30m	1	0.772123										#DIV/0!
																																			post 30m	1	0										#DIV/0!
																																			post 30m	1	5.54113										63803
																																			post 30m	1	0.150719										#DIV/0!
																																			post 30m	1	1.51773										1195.93
																																			post 30m	1	0										#DIV/0!
																																			post 30m	1	0.146893										#DIV/0!
																																			post 30m	1	0.164114										#DIV/0!
																																			post 30m	1	25.7971										15214.6
																																			post 30m	1	37.8182										41761.8
																																			post 30m	1	0.0806452										#DIV/0!
																																			post 30m	1	6.54255										469.469
																																			post 60m	2	0.339421										142.137
																																			post 60m	2	0.411067										841.931
																																			post 60m	2	6.9777										603.84
																																			post 60m	2	0.181936										#DIV/0!
																																			post 60m	2	0.1868										#DIV/0!
																																			post 60m	2	0.717732										500.232
																																			post 60m	2	0.193202										794.719
																																			post 60m	2	0.784122										#DIV/0!
																																			post 60m	2	0.018457										#DIV/0!
																																			post 60m	2	0.184703										#DIV/0!
																																			post 60m	2	0.613661										117.258
																																			post 60m	2	0.614489										#DIV/0!
																																			post 60m	2	0.458649										#DIV/0!
																																			post 60m	2	0.133549										1440.16
																																			post 60m	2	0.0162818										#DIV/0!
																																			post 60m	2	0.492085										320.174
																																			post 60m	2	0.204758										#DIV/0!
																																			post 60m	2	0.132171										#DIV/0!
																																			post 60m	2	0.0728352										#DIV/0!
																																			post 60m	2	0.263209										56.2557
																																			post 60m	2	1.51294										1574.71
																																			post 60m	2	0										#DIV/0!
																																			post 60m	2	2.96862										158.391
																																			post 6h	3	0.148014										-29.8558
																																			post 6h	3	0.280009										541.621
																																			post 6h	3	0.0868025										115.592
																																			post 6h	3	0.0477437										#DIV/0!
																																			post 6h	3	0.0430398										#DIV/0!
																																			post 6h	3	0.145041										21.2965
																																			post 6h	3	0.0756254										250.221
																																			post 6h	3	0.289442										#DIV/0!
																																			post 6h	3	0.142657										#DIV/0!
																																			post 6h	3	0.0688797										#DIV/0!
																																			post 6h	3	0.377092										33.5043
																																			post 6h	3	0.180834										#DIV/0!
																																			post 6h	3	0.259775										#DIV/0!
																																			post 6h	3	0.0658123										658.98
																																			post 6h	3	0.0173139										#DIV/0!
																																			post 6h	3	0.164249										40.2462
																																			post 6h	3	0.146763										#DIV/0!
																																			post 6h	3	0.0225583										#DIV/0!
																																			post 6h	3	0.0260444										#DIV/0!
																																			post 6h	3	0.0735487										-56.3374
																																			post 6h	3	0.439038										385.981
																																			post 6h	3	0.483126										#DIV/0!
																																			post 6h	3	2.65073										130.722
																																			post 24h	4	0.362994										72.0237
																																			post 24h	4	0.325485										645.825
																																			post 24h	4	0.238027										491.188
																																			post 24h	4	0.104276										#DIV/0!
																																			post 24h	4	0.0561919										#DIV/0!
																																			post 24h	4	0.326313										172.893
																																			post 24h	4	0.244787										1033.61
																																			post 24h	4	0.152918										#DIV/0!
																																			post 24h	4	0.172786										#DIV/0!
																																			post 24h	4	0.330819										#DIV/0!
																																			post 24h	4	0.456026										61.45
																																			post 24h	4	0.276958										#DIV/0!
																																			post 24h	4	0.155652										#DIV/0!
																																			post 24h	4	0.0526788										507.518
																																			post 24h	4	0.140048										#DIV/0!
																																			post 24h	4	0.310213										164.88
																																			post 24h	4	0.202343										#DIV/0!
																																			post 24h	4	0.0322104										#DIV/0!
																																			post 24h	4	0.0741962										#DIV/0!
																																			post 24h	4	0.211765										25.7154
																																			post 24h	4	0.343601										280.34
																																			post 24h	4	2.9079										#DIV/0!
																																			post 24h	4	2.95995										157.636
[truncated: 241 more columns]

## Sheet: NGAL resected
NGAL resected	pre	0m	30m	60m	6h	24h		Cr resected	pre	0m	30m	60m	6h	24h		NGAL Cr resected	pre	0m	30m	60m	6h	24h
1	4.1	14	49.6	36.8	13.9	22.6		1	19.43	7.35	12.88	108.42	93.91	62.26		1	0.211014	1.90476	3.85093	0.339421	0.148014	0.362994
2	0.7	21.7	16.5	5.2	12.2	28.2		2	16.04	15.18	15.06	12.65	43.57	86.64		2	0.0436409	1.42951	1.09562	0.411067	0.280009	0.325485
3	5.4	4.8	24.9	118.9	14.7	49.7		3	134.12	35.76	0.57	17.04	169.35	208.8		3	0.0402625	0.134228	43.6842	6.9777	0.0868025	0.238027
4	0	0	22.4	2.8	3.1	18.9		4	26.29	8.59	25.25	15.39	64.93	181.25		4	0	0	0.887129	0.181936	0.0477437	0.104276
5	0	0	23.8	4.5	3.5	2.6		5	18.58	0.86	60.59	24.09	81.32	46.27		5	0	0	0.392804	0.1868	0.0430398	0.0561919
6	6.2	5.9	5.9	11.9	3.7	14.1		6	51.85	3.37	1.79	16.58	25.51	43.21		6	0.119576	1.75074	3.29609	0.717732	0.145041	0.326313
7	1	0.6	12.1	5.4	2.6	2.7		7	46.31	4.95	21.12	27.95	34.38	11.03		7	0.0215936	0.121212	0.572917	0.193202	0.0756254	0.244787
8	0	45.4	61.8	40.1	7.1	14.2		8	10.92	85.11	55.57	51.14	24.53	92.86		8	0	0.533427	1.11211	0.784122	0.289442	0.152918
9	0	0	0.3	0.5	6.1	3.2		9	17.9	0.21	7.3	27.09	42.76	18.52		9	0	0	0.0410959	0.018457	0.142657	0.172786
10	0	3.4	15.1	24.1	7.2	38.6		10	20.45	62.6	15.76	130.48	104.53	116.68		10	0	0.0543131	0.958122	0.184703	0.0688797	0.330819
11	10.9	10.4	16.3	11.5	16	14		11	38.59	7.21	3.7	18.74	42.43	30.7		11	0.282457	1.44244	4.40541	0.613661	0.377092	0.456026
12	0	6.2	26.7	19	12.7	19.7		12	7.27	5.81	34.58	30.92	70.23	71.13		12	0	1.06713	0.772123	0.614489	0.180834	0.276958
13	0	3.7	0	12.7	19.2	11.8		13	52.43	19.49	0.3	27.69	73.91	75.81		13	0	0.189841	0	0.458649	0.259775	0.155652
14	0.8	2.5	12.8	3.3	5.7	4.7		14	92.26	5.69	2.31	24.71	86.61	89.22		14	0.00867115	0.439367	5.54113	0.133549	0.0658123	0.0526788
15	0	5.5	6.6	1.1	0.7	20.3		15	39.86	99.92	43.79	67.56	40.43	144.95		15	0	0.055044	0.150719	0.0162818	0.0173139	0.140048
16	8.8	10.7	10.7	14.3	21.4	40.7		16	75.14	7.4	7.05	29.06	130.29	131.2		16	0.117115	1.44595	1.51773	0.492085	0.164249	0.310213
17	0	0	0	6.8	15.3	15.2		17	19.04	0.62	0.96	33.21	104.25	75.12		17	0	0	0	0.204758	0.146763	0.202343
18	0	0	5.2	9.1	2.7	2.4		18	41.88	1.24	35.4	68.85	119.69	74.51		18	0	0	0.146893	0.132171	0.0225583	0.0322104
19	0	0	1.5	2.7	4.9	12.6		19	70.31	1.65	9.14	37.07	188.14	169.82		19	0	0	0.164114	0.0728352	0.0260444	0.0741962
20	9.3	8.8	17.8	13.5	5.6	11.7		20	55.21	2.89	0.69	51.29	76.14	55.25		20	0.168448	3.04498	25.7971	0.263209	0.0735487	0.211765
21	7.8	4.2	20.8	22.8	48	48.3		21	86.34	3.69	0.55	15.07	109.33	140.57		21	0.0903405	1.13821	37.8182	1.51294	0.439038	0.343601
22	0	7.8	0.4	0	40.8	84.3		22	20.74	96.64	4.96	8.56	84.45	28.99		22	0	0.0807119	0.0806452	0	0.483126	2.9079
23	9.8	7.8	12.3	35	48.8	90.9		23	8.53	0.33	1.88	11.79	18.41	30.71		23	1.14889	23.6364	6.54255	2.96862	2.65073	2.95995

## Sheet: NGAL normal
NGAL normal	pre	0m	30m	60m	6h	24h		Cr normal	pre	0m	30m	60m	6h	24h		NGAL Cr normal	pre	0m	30m	60m	6h	24h
1	12.3	43.3	23.2	11.5	7.7	6.6		1	47.8	278.59	206.52	151.84	107.36	71.35		1	0.257322	0.155426	0.112338	0.0757376	0.0717213	0.0925018
2	0	0	0	0	3	4.5		2	19.6	18.58	6.73	7.87	13.97	50.41		2	0	0	0	0	0.214746	0.089268
3	2.9	0.6	1.6	0	5.3	8		3	79.24	3.8	1.19	5.32	136.76	186.8		3	0.0365977	0.157895	1.34454	0	0.038754	0.0428266
4	1.4	7.8	4.3	1.8	3.2	2.6		4	115.81	166.9	69.82	27.15	93.1	43.11		4	0.0120888	0.0467346	0.0615869	0.0662983	0.0343716	0.0603108
5	0	0	0.2	0	0	0		5	17.92	17.17	31.56	34.91	29.72	20.04		5	0	0	0.00633714	0	0	0
6	7.2	0.8	8.3	0.6	2.2	5.8		6	52.38	5.78	17.67	4.6	14.91	44.09		6	0.137457	0.138408	0.469723	0.130435	0.147552	0.131549
7	0	2.8	0	1	8.5	0.3		7	14.18	11.11	0.92	28.27	40.96	17.84		7	0	0.252025	0	0.0353732	0.20752	0.0168161
8	0.6	14.7	9	10.5	3.4	15.2		8	14.82	86.08	38.75	65.85	10.4	76.03		8	0.0404858	0.170771	0.232258	0.159453	0.326923	0.199921
9	0	2.4	0	0.6	0.5	1.1		9	1.71	52.71	0.96	72.76	42.14	14.71		9	0	0.0455322	0	0.00824629	0.0118652	0.0747791
10	0	2.2	1.2	4	0.6	13.4		10	45.76	10.65	23.43	55.17	47.24	134.46		10	0	0.206573	0.0512164	0.0725032	0.0127011	0.0996579
11	4.3	9.1	6.8	9.9	14.8	11.5		11	27.26	14.15	12.29	35.32	49.35	34.38		11	0.15774	0.64311	0.553295	0.280294	0.299899	0.334497
12	0	8.1	5.5	12.4	3.7	12.4		12	33.31	112.74	68.29	129.67	79.45	90.2		12	0	0.0718467	0.0805389	0.0956274	0.0465702	0.137472
13	0	0	0	0	5.9	2.4		13	3.35	3.05	6.47	0.17	24.5	20.8		13	0	0	0	0	0.240816	0.115385
14	0	0	2.7	3.9	3.1	11.6		14	40.46	0.8	36.04	67.2	48.87	45.45		14	0	0	0.0749168	0.0580357	0.0634336	0.255226
15	0	0.9	4.3	7.5	0	5.4		15	37.18	31.23	70.55	247.45	31.07	97.75		15	0	0.0288184	0.0609497	0.0303092	0	0.055243
16	2.8	0.7	2.7	0.3	2.5	12.7		16	42.14	27.26	35.29	6.1	28.34	74.95		16	0.0664452	0.0256787	0.0765089	0.0491803	0.0882145	0.169446
17	2.1	4.6	4	4.2	4.6	8.2		17	74.96	65.64	66.42	38.02	88.27	154.78		17	0.0280149	0.0700792	0.0602228	0.110468	0.0521128	0.0529784
18	0	1.5	1.8	8.5	11.4	8.2		18	12.24	26.19	22.16	59.14	70.67	42.13		18	0	0.0572738	0.0812274	0.143727	0.161313	0.194636
19	0	0	1.5	0	2.7	2.5		19	68.52	13.7	213.64	30.24	144.08	52.92		19	0	0	0.00702116	0	0.0187396	0.0472411
20	6.7	2.6	3.9	1.7	4.3	3.4		20	45.11	29.08	44.7	43.55	93.41	36.11		20	0.148526	0.0894085	0.0872483	0.0390356	0.0460336	0.0941567
21	9.7	8	11.7	23.3	5.1	7.6		21	102.6	6.63	5	61.88	38.93	76.9		21	0.0945419	1.20664	2.34	0.376535	0.131004	0.0988296
22	0	0	0	1.9	3.8	0.4		22	16.77	40.63	9.68	41.59	78.83	28.07		22	0	0	0	0.0456841	0.048205	0.0142501
23	5.3	1.6	0.2	7.4	18.4	43.9		23	8.65	4.69	4.15	13.86	21.41	40.74		23	0.612717	0.341151	0.0481928	0.533911	0.859411	1.07757

## Sheet: b2MG resected
b2MG resected	pre	0m	30m	60m	6h	24h		Cr resected	pre	0m	30m	60m	6h	24h		b2MG Cr resected	pre	0m	30m	60m	6h	24h
1	44	61	205	133	189	250		1	19.43	7.35	12.88	108.42	93.91	62.26		1	2.26454	8.29932	15.9161	1.22671	2.01257	4.01542
2	60	141	303	76	2640	5490		2	16.04	15.18	15.06	12.65	43.57	86.64		2	3.74065	9.28854	20.1195	6.00791	60.5922	63.3657
3	211	89	49	107	2160	6170		3	134.12	35.76	0.57	17.04	169.35	208.8		3	1.57322	2.48881	85.9649	6.27934	12.7547	29.5498
4	35	26	685	59	797	1120		4	26.29	8.59	25.25	15.39	64.93	181.25		4	1.3313	3.02678	27.1287	3.83366	12.2748	6.17931
5	20	10	523	86	260	105		5	18.58	0.86	60.59	24.09	81.32	46.27		5	1.07643	11.6279	8.63179	3.56995	3.19725	2.26929
6	200	157	83	109	1400	1530		6	51.85	3.37	1.79	16.58	25.51	43.21		6	3.85728	46.5875	46.3687	6.57419	54.8804	35.4085
7	89	17	44	162	689	463		7	46.31	4.95	21.12	27.95	34.38	11.03		7	1.92183	3.43434	2.08333	5.79606	20.0407	41.9764
8	46	349	384	216	963	1620		8	10.92	85.11	55.57	51.14	24.53	92.86		8	4.21245	4.10058	6.9102	4.2237	39.2581	17.4456
9	41	10	57	66	484	69		9	17.9	0.21	7.3	27.09	42.76	18.52		9	2.2905	47.619	7.80822	2.43632	11.319	3.7257
10	40	73	156	185	57	314		10	20.45	62.6	15.76	130.48	104.53	116.68		10	1.95599	1.16613	9.89848	1.41784	0.545298	2.69112
11	214	103	113	186	3420	3500		11	38.59	7.21	3.7	18.74	42.43	30.7		11	5.54548	14.2857	30.5405	9.92529	80.6033	114.007
12	30	23	124	89	323	543		12	7.27	5.81	34.58	30.92	70.23	71.13		12	4.12655	3.95869	3.58589	2.8784	4.59917	7.63391
13	55	44	17	82	262	89		13	52.43	19.49	0.3	27.69	73.91	75.81		13	1.04902	2.25757	56.6667	2.96136	3.54485	1.17399
14	105	51	98	69	691	2420		14	92.26	5.69	2.31	24.71	86.61	89.22		14	1.13809	8.96309	42.4242	2.79239	7.97829	27.124
15	70	148	361	211	833	1690		15	39.86	99.92	43.79	67.56	40.43	144.95		15	1.75615	1.48118	8.24389	3.12315	20.6035	11.6592
16	154	61	73	115	474	2800		16	75.14	7.4	7.05	29.06	130.29	131.2		16	2.04951	8.24324	10.3546	3.95733	3.63804	21.3415
17	34	14	24	69	1240	932		17	19.04	0.62	0.96	33.21	104.25	75.12		17	1.78571	22.5806	25	2.07769	11.8945	12.4068
18	60	18	132	212	282	476		18	41.88	1.24	35.4	68.85	119.69	74.51		18	1.43266	14.5161	3.72881	3.07916	2.35609	6.3884
19	52	17	58	124	893	1440		19	70.31	1.65	9.14	37.07	188.14	169.82		19	0.739582	10.303	6.34573	3.34502	4.74647	8.47957
20	196	35	84	264	902	247		20	55.21	2.89	0.69	51.29	76.14	55.25		20	3.55008	12.1107	121.739	5.1472	11.8466	4.47059
21	112	59	111	195	3460	2890		21	86.34	3.69	0.55	15.07	109.33	140.57		21	1.2972	15.9892	201.818	12.9396	31.6473	20.5592
22	53	208	25	18	111	233		22	20.74	96.64	4.96	8.56	84.45	28.99		22	2.55545	2.15232	5.04032	2.1028	1.31439	8.03725
23	1970	39	230	1340	6640	16600		23	8.53	0.33	1.88	11.79	18.41	30.71		23	230.95	118.182	122.34	113.656	360.674	540.541

## Sheet: b2MG normal
b2MG normal	pre	0m	30m	60m	6h	24h		Cr normal	pre	0m	30m	60m	6h	24h		b2MG Cr normal	pre	0m	30m	60m	6h	24h
1	83	19	12	39	289	261		1	47.8	278.59	206.52	151.84	107.36	71.35		1	1.7364	0.0682006	0.0581058	0.256849	2.69188	3.65802
2	65	64	57	55	4520	8830		2	19.6	18.58	6.73	7.87	13.97	50.41		2	3.31633	3.44456	8.46954	6.98856	323.55	175.164
3	112	23	20	24	5470	8030		3	79.24	3.8	1.19	5.32	136.76	186.8		3	1.41343	6.05263	16.8067	4.51128	39.9971	42.9872
4	133	186	92	46	1380	148		4	115.81	166.9	69.82	27.15	93.1	43.11		4	1.14843	1.11444	1.31767	1.69429	14.8228	3.43308
5	19	15	31	24	297	41		5	17.92	17.17	31.56	34.91	29.72	20.04		5	1.06027	0.873617	0.982256	0.687482	9.99327	2.04591
6	188	40	80	19	1180	873		6	52.38	5.78	17.67	4.6	14.91	44.09		6	3.58916	6.92042	4.52745	4.13043	79.1415	19.8004
7	34	23	12	78	2070	516		7	14.18	11.11	0.92	28.27	40.96	17.84		7	2.39774	2.07021	13.0435	2.75911	50.5371	28.9238
8	57	81	104	210	1720	1770		8	14.82	86.08	38.75	65.85	10.4	76.03		8	3.84615	0.940985	2.68387	3.18907	165.385	23.2803
9	23	85	15	81	883	66		9	1.71	52.71	0.96	72.76	42.14	14.71		9	13.4503	1.6126	15.625	1.11325	20.954	4.48674
10	46	32	23	103	455	763		10	45.76	10.65	23.43	55.17	47.24	134.46		10	1.00524	3.00469	0.981647	1.86696	9.63167	5.67455
11	239	149	93	190	3560	3760		11	27.26	14.15	12.29	35.32	49.35	34.38		11	8.76742	10.53	7.56713	5.37939	72.1378	109.366
12	34	41	26	81	363	544		12	33.31	112.74	68.29	129.67	79.45	90.2		12	1.02071	0.363669	0.380729	0.624663	4.56891	6.03104
13	10	14	15	11	647	53		13	3.35	3.05	6.47	0.17	24.5	20.8		13	2.98507	4.59016	2.31839	64.7059	26.4082	2.54808
14	36	14	30	56	945	188		14	40.46	0.8	36.04	67.2	48.87	45.45		14	0.889768	17.5	0.832408	0.833333	19.337	4.13641
15	71	93	139	310	1020	784		15	37.18	31.23	70.55	247.45	31.07	97.75		15	1.90963	2.97791	1.97023	1.25278	32.8291	8.02046
16	92	48	52	37	1120	4260		16	42.14	27.26	35.29	6.1	28.34	74.95		16	2.1832	1.76082	1.47351	6.06557	39.5201	56.8379
17	106	77	70	257	6650	4750		17	74.96	65.64	66.42	38.02	88.27	154.78		17	1.41409	1.17307	1.0539	6.7596	75.337	30.6887
18	33	44	33	95	431	119		18	12.24	26.19	22.16	59.14	70.67	42.13		18	2.69608	1.68003	1.48917	1.60636	6.09877	2.82459
19	75	31	124	46	2220	403		19	68.52	13.7	213.64	30.24	144.08	52.92		19	1.09457	2.26277	0.580416	1.52116	15.4081	7.61527
20	162	25	14	389	1190	246		20	45.11	29.08	44.7	43.55	93.41	36.11		20	3.59122	0.859697	0.313199	8.93226	12.7395	6.81252
21	83	73	102	245	8020	4750		21	102.6	6.63	5	61.88	38.93	76.9		21	0.808967	11.0106	20.4	3.95928	206.011	61.7685
22	61	47	20	82	6450	1900		22	16.77	40.63	9.68	41.59	78.83	28.07		22	3.63745	1.15678	2.06612	1.97163	81.8216	67.6879
23	1770	464	415	1830	6940	17100		23	8.65	4.69	4.15	13.86	21.41	40.74		23	204.624	98.9339	100	132.035	324.148	419.735

## Sheet: NAG resected
NAG resected	pre	0m	30m	60m	6h	24h		Cr resected	pre	0m	30m	60m	6h	24h		NAG Cr resected	pre	0m	30m	60m	6h	24h
1	0.7	1.5	8.3	22.8	5	2.4		1	19.43	7.35	12.88	108.42	93.91	62.26		1	0.0360268	0.204082	0.64441	0.210293	0.0532425	0.038548
2	1.1	2.5	4	0.7	2.4	4.3		2	16.04	15.18	15.06	12.65	43.57	86.64		2	0.0685786	0.16469	0.265604	0.055336	0.0550838	0.0496307
3	13.9	3.4	0.8	11.8	12.3	15.2		3	134.12	35.76	0.57	17.04	169.35	208.8		3	0.103639	0.0950783	1.40351	0.692488	0.0726306	0.0727969
4	1.8	0.9	4.1	1.4	3.5	9		4	26.29	8.59	25.25	15.39	64.93	181.25		4	0.0684671	0.104773	0.162376	0.0909682	0.0539042	0.0496552
5	0.7	0.4	3.7	1.4	1.4	0.4		5	18.58	0.86	60.59	24.09	81.32	46.27		5	0.0376749	0.465116	0.0610662	0.0581154	0.0172159	0.00864491
6	13.2	3.9	1.7	7.4	8.5	7.9		6	51.85	3.37	1.79	16.58	25.51	43.21		6	0.254581	1.15727	0.949721	0.446321	0.333203	0.182828
7	5.2	0.4	2.4	3	2.8	0.4		7	46.31	4.95	21.12	27.95	34.38	11.03		7	0.112287	0.0808081	0.113636	0.107335	0.0814427	0.0362647
8	0.9	13.3	12	7.3	4.5	6.4		8	10.92	85.11	55.57	51.14	24.53	92.86		8	0.0824176	0.156268	0.215944	0.142745	0.183449	0.068921
9	2.1	0.4	1.5	3.2	1.8	0.5		9	17.9	0.21	7.3	27.09	42.76	18.52		9	0.117318	1.90476	0.205479	0.118125	0.0420954	0.0269978
10	1	3	4.2	10.7	8.2	3.5		10	20.45	62.6	15.76	130.48	104.53	116.68		10	0.0488998	0.0479233	0.266497	0.0820049	0.0784464	0.0299966
11	11.4	4.7	4.8	11.3	14.1	6		11	38.59	7.21	3.7	18.74	42.43	30.7		11	0.295413	0.651872	1.2973	0.602988	0.332312	0.19544
12	1.4	1	9.3	6.7	8	5.3		12	7.27	5.81	34.58	30.92	70.23	71.13		12	0.192572	0.172117	0.268942	0.216688	0.113911	0.0745115
13	3.7	1.5	0.4	4.2	13.4	3.6		13	52.43	19.49	0.3	27.69	73.91	75.81		13	0.0705703	0.0769625	1.33333	0.151679	0.181302	0.0474871
14	4.8	1	4.7	2.1	2.4	0.5		14	92.26	5.69	2.31	24.71	86.61	89.22		14	0.0520269	0.175747	2.03463	0.0849858	0.0277104	0.00560412
15	3	9.6	6.1	6.4	0.4	7.1		15	39.86	99.92	43.79	67.56	40.43	144.95		15	0.0752634	0.0960769	0.139301	0.0947306	0.00989364	0.0489824
16	3.5	1.4	1.8	3.8	9.7	11.9		16	75.14	7.4	7.05	29.06	130.29	131.2		16	0.0465797	0.189189	0.255319	0.130764	0.0744493	0.0907012
17	1.7	0.5	0.5	5.2	12.8	3.5		17	19.04	0.62	0.96	33.21	104.25	75.12		17	0.0892857	0.806452	0.520833	0.156579	0.122782	0.0465921
18	5.2	0.4	2.3	9.4	10.2	2		18	41.88	1.24	35.4	68.85	119.69	74.51		18	0.124164	0.322581	0.0649718	0.136529	0.0852202	0.026842
19	0.4	0.4	1.9	3.8	4.7	4.9		19	70.31	1.65	9.14	37.07	188.14	169.82		19	0.00568909	0.242424	0.207877	0.102509	0.0249814	0.0288541
20	11.5	1	2.1	9	3.7	2.8		20	55.21	2.89	0.69	51.29	76.14	55.25		20	0.208296	0.346021	3.04348	0.175473	0.0485947	0.0506787
21	14.5	0.9	2.4	7.9	18.8	12.3		21	86.34	3.69	0.55	15.07	109.33	140.57		21	0.167941	0.243902	4.36364	0.52422	0.171956	0.0875009
22	0.9	13.3	1	0.6	20.7	1.7		22	20.74	96.64	4.96	8.56	84.45	28.99		22	0.0433944	0.137624	0.201613	0.0700935	0.245115	0.0586409
23	3.8	0.4	0.7	4.5	3.4	7.5		23	8.53	0.33	1.88	11.79	18.41	30.71		23	0.445487	1.21212	0.37234	0.381679	0.184682	0.24422

## Sheet: NAG normal
NAG normal	pre	0m	30m	60m	6h	24h		Cr normal	pre	0m	30m	60m	6h	24h		NAG Cr normal	pre	0m	30m	60m	6h	24h
1	3.7	12.5	4.4	3.7	2.1	1		1	47.8	278.59	206.52	151.84	107.36	71.35		1	0.0774059	0.0448688	0.0213054	0.0243678	0.0195604	0.0140154
2	0.4	0.4	0.4	0.4	0.8	0.7		2	19.6	18.58	6.73	7.87	13.97	50.41		2	0.0204082	0.0215285	0.0594354	0.0508259	0.0572656	0.0138861
3	7	0.4	0.6	0.7	8.4	6.2		3	79.24	3.8	1.19	5.32	136.76	186.8		3	0.0883392	0.105263	0.504202	0.131579	0.0614215	0.0331906
4	8.6	13.6	5.2	1.2	2.5	1		4	115.81	166.9	69.82	27.15	93.1	43.11		4	0.0742596	0.0814859	0.0744772	0.0441989	0.0268528	0.0231965
5	0.6	0.4	0.4	0.4	0.4	0.4		5	17.92	17.17	31.56	34.91	29.72	20.04		5	0.0334821	0.0232964	0.0126743	0.011458	0.013459	0.0199601
6	11.1	1.3	4.1	0.9	2.8	5.4		6	52.38	5.78	17.67	4.6	14.91	44.09		6	0.211913	0.224913	0.232032	0.195652	0.187793	0.122477
7	1.7	1.2	0.4	1.2	9.3	0.4		7	14.18	11.11	0.92	28.27	40.96	17.84		7	0.119887	0.108011	0.434783	0.0424478	0.227051	0.0224215
8	1.3	4.5	1.6	3.9	1	5.8		8	14.82	86.08	38.75	65.85	10.4	76.03		8	0.0877193	0.052277	0.0412903	0.0592255	0.0961538	0.0762857
9	0.7	3.5	0.4	2.5	0.5	0.4		9	1.71	52.71	0.96	72.76	42.14	14.71		9	0.409357	0.0664011	0.416667	0.0343595	0.0118652	0.0271924
10	1.2	0.9	1	1.8	3.2	3.2		10	45.76	10.65	23.43	55.17	47.24	134.46		10	0.0262238	0.084507	0.0426803	0.0326264	0.0677392	0.0237989
11	5.1	5	3.8	9.7	16.4	4.8		11	27.26	14.15	12.29	35.32	49.35	34.38		11	0.187087	0.353357	0.309194	0.274632	0.33232	0.139616
12	5	8.1	3.7	8.5	6.4	4.7		12	33.31	112.74	68.29	129.67	79.45	90.2		12	0.150105	0.0718467	0.0541807	0.065551	0.0805538	0.0521064
13	0.4	0.4	0.4	0.4	1.3	1.1		13	3.35	3.05	6.47	0.17	24.5	20.8		13	0.119403	0.131148	0.0618238	2.35294	0.0530612	0.0528846
14	0.4	0.4	0.4	0.4	3.7	1.1		14	40.46	0.8	36.04	67.2	48.87	45.45		14	0.00988631	0.5	0.0110988	0.00595238	0.0757111	0.0242024
15	4.3	4.4	7.5	14.6	0.4	3		15	37.18	31.23	70.55	247.45	31.07	97.75		15	0.115654	0.14089	0.106308	0.0590018	0.0128742	0.0306905
16	1.8	0.4	0.4	0.4	1	4.9		16	42.14	27.26	35.29	6.1	28.34	74.95		16	0.0427148	0.0146735	0.0113347	0.0655738	0.0352858	0.0653769
17	6.1	3.5	2.5	4.2	5.4	10.3		17	74.96	65.64	66.42	38.02	88.27	154.78		17	0.0813767	0.0533211	0.0376393	0.110468	0.0611759	0.0665461
18	2.3	0.9	0.4	3	2.8	0.8		18	12.24	26.19	22.16	59.14	70.67	42.13		18	0.187908	0.0343643	0.0180505	0.0507271	0.0396208	0.0189888
19	0.4	0.4	0.4	0.4	1.6	0.5		19	68.52	13.7	213.64	30.24	144.08	52.92		19	0.00583771	0.0291971	0.00187231	0.0132275	0.0111049	0.00944822
20	7.9	2.1	2.7	2.5	3.5	1.1		20	45.11	29.08	44.7	43.55	93.41	36.11		20	0.175127	0.0722146	0.0604027	0.0574053	0.0374692	0.0304625
21	16.5	1.4	2.3	16.4	3	4		21	102.6	6.63	5	61.88	38.93	76.9		21	0.160819	0.211161	0.46	0.265029	0.0770614	0.0520156
22	0.8	0.4	0.4	0.9	3.3	0.4		22	16.77	40.63	9.68	41.59	78.83	28.07		22	0.0477042	0.00984494	0.0413223	0.0216398	0.0418622	0.0142501
23	3.7	0.9	0.9	3.4	2.4	9.4		23	8.65	4.69	4.15	13.86	21.41	40.74		23	0.427746	0.191898	0.216867	0.24531	0.112097	0.230731

## Sheet: Alb resected
Alb resected	pre	0m	30m	60m	6h	24h		Cr resected	pre	0m	30m	60m	6h	24h		Alb Cr resected	pre	0m	30m	60m	6h	24h
1	236	584	2030	4360	701	567		1	19.43	7.35	12.88	108.42	93.91	62.26		1	12.1462	79.4558	157.609	40.214	7.46459	9.10697
2	116	1210	1480	372	886	1050		2	16.04	15.18	15.06	12.65	43.57	86.64		2	7.23192	79.7101	98.2736	29.4071	20.3351	12.1191
3	1900	600	313	852	1350	2290		3	134.12	35.76	0.57	17.04	169.35	208.8		3	14.1664	16.7785	549.123	50	7.97166	10.9674
4	80.4	64.4	658	133	261	1030		4	26.29	8.59	25.25	15.39	64.93	181.25		4	3.0582	7.49709	26.0594	8.64198	4.01971	5.68276
5	36.1	25.1	1400	382	514	297		5	18.58	0.86	60.59	24.09	81.32	46.27		5	1.94295	29.186	23.1061	15.8572	6.32071	6.41885
6	505	971	451	575	446	525		6	51.85	3.37	1.79	16.58	25.51	43.21		6	9.73963	288.131	251.955	34.6803	17.4833	12.15
7	245	60.7	185	190	170	148		7	46.31	4.95	21.12	27.95	34.38	11.03		7	5.29043	12.2626	8.75947	6.79785	4.94474	13.418
8	35.5	2570	2520	1480	256	319		8	10.92	85.11	55.57	51.14	24.53	92.86		8	3.25092	30.1962	45.3482	28.9402	10.4362	3.43528
9	106	9.2	266	440	330	120		9	17.9	0.21	7.3	27.09	42.76	18.52		9	5.92179	43.8095	36.4384	16.2422	7.71749	6.47948
10	210	487	1920	1950	391	307		10	20.45	62.6	15.76	130.48	104.53	116.68		10	10.2689	7.77955	121.827	14.9448	3.74055	2.63113
11	416	548	676	463	380	225		11	38.59	7.21	3.7	18.74	42.43	30.7		11	10.78	76.0055	182.703	24.7065	8.95593	7.32899
12	163	169	1360	1060	1470	1010		12	7.27	5.81	34.58	30.92	70.23	71.13		12	22.4209	29.0878	39.3291	34.282	20.9312	14.1994
13	143	259	60.9	898	1160	205		13	52.43	19.49	0.3	27.69	73.91	75.81		13	2.72745	13.2889	203	32.4305	15.6948	2.70413
14	341	458	878	205	484	283		14	92.26	5.69	2.31	24.71	86.61	89.22		14	3.69608	80.4921	380.087	8.29624	5.58827	3.17193
15	180	443	1350	893	254	630		15	39.86	99.92	43.79	67.56	40.43	144.95		15	4.51581	4.43355	30.829	13.2179	6.28246	4.34633
16	387	373	540	1050	438	1250		16	75.14	7.4	7.05	29.06	130.29	131.2		16	5.15039	50.4054	76.5957	36.1321	3.36173	9.52744
17	35.3	43.5	129	412	672	701		17	19.04	0.62	0.96	33.21	104.25	75.12		17	1.85399	70.1613	134.375	12.4059	6.44604	9.33174
18	337	64	702	1640	320	102		18	41.88	1.24	35.4	68.85	119.69	74.51		18	8.0468	51.6129	19.8305	23.8199	2.67357	1.36894
19	146	60.8	611	901	566	283		19	70.31	1.65	9.14	37.07	188.14	169.82		19	2.07652	36.8485	66.849	24.3054	3.0084	1.66647
20	1490	262	679	688	596	269		20	55.21	2.89	0.69	51.29	76.14	55.25		20	26.9879	90.6574	984.058	13.4139	7.82769	4.86878
21	1250	426	483	1490	1610	1020		21	86.34	3.69	0.55	15.07	109.33	140.57		21	14.4776	115.447	878.182	98.8719	14.7261	7.25617
22	164	1630	123	65.1	1480	367		22	20.74	96.64	4.96	8.56	84.45	28.99		22	7.90743	16.8667	24.7984	7.60514	17.5252	12.6595
23	94	29.3	147	381	294	747		23	8.53	0.33	1.88	11.79	18.41	30.71		23	11.0199	88.7879	78.1915	32.3155	15.9696	24.3243

[truncated: 6 more sheets: Alb normal, Cr resected, Cr normal, Analysis, Figures, Figure final]
